# Supplementary material for: The Rickettsia actin-based motility effectors RickA and Sca2 contribute differently to cell-to-cell spread and pathogenicity
Source: mBio. 2025 Jan 17;16(2):e02563-24. doi: 10.1128/mbio.02563-24 (PMC11796396; doi:10.1128/mbio.02563-24)
Supplement: File S1 — Source data for figures. [file mbio.02563-24-s0001.xlsx]

## Sheet: Fig. 1 C
Plaque size (mm^2)
WT	rickA::Tn
0.13	0.2
0.26	0.15
0.25	0.17
0.19	0.1
0.12	0.25
0.24	0.14
0.22	0.13
0.45	0.11
0.28	0.14
0.31	0.13
0.23	0.12
0.11	0.24
0.2	0.17
0.21	0.12
0.32	0.12
0.1	0.15
0.27	0.16
0.24	0.19
0.18	0.16
0.32	0.18
0.36	0.11
0.37	0.11
0.34	0.27
0.25	0.16
0.13	0.1
0.16	0.14
0.33	0.15
0.11	0.16
0.3	0.18
0.39	0.29
0.32	0.21
0.29	0.13
0.33	0.16
0.42	0.12
0.38	0.17
0.13	0.13
0.11	0.18
0.11	0.11
0.27	0.12
0.14	0.17
0.24	0.21
0.24	0.15
0.16	0.15
0.34	0.14
0.12	0.29
0.2	0.1
0.29	0.1
0.2	0.11
0.26	0.13
0.39	0.12
0.31	0.07
0.25	0.11
0.18	0.09
0.29	0.15
0.13	0.09
0.27	0.15
0.1	0.09
0.13	0.1
0.25	0.21
0.12	0.09
0.2	0.12
0.22	0.11
0.2	0.11
0.26	0.07
0.29	0.07
0.35	0.08
0.19	0.12
0.14	0.1
0.16	0.09
0.19	0.13
0.17	0.09
0.22	0.17
0.11	0.11
0.12	0.09
0.27	0.11
0.31	0.08
0.24	0.12
0.11	0.09
0.08	0.07
0.17	0.17
0.09	0.07
0.15	0.19
0.27	0.16
0.15	0.12
0.17	0.09
0.2	0.11
0.14	0.08
0.09	0.15
0.14	0.09
0.1	0.12
0.26	0.13
0.11	0.09
0.21	0.09
0.14	0.13
0.13	0.14
0.09	0.1
0.28	0.09
0.21	0.09
0.15	0.1
0.09	0.14
0.3	0.1
0.12	0.15
0.14	0.19
0.15	0.09
0.16
0.27
0.1
0.19
0.21
0.24
0.18
0.39
0.12
0.35
0.1
0.24
0.23
0.34
0.18
0.22
0.15
0.26
0.28
0.35
0.11
0.09
0.55
0.26
0.24
0.18
0.33
0.09
0.31
0.56
0.14
0.13
0.32
0.25
0.09
0.1
0.16
0.41
0.11
0.16
0.12
0.34
0.1

## Sheet: Fig. 1 E
Infectious focus size (# cells infected/focus)
WT	rickA::Tn
36	41
36	26
36	20
28	17
16	17
31	11
44	21
33	30
40	29
19	43
42	27
25	30
30	56
37	20
41	52
54	14
41	17
68	8
37	32
34	28
32	27
39	33
34	31
21	40
31	20
38	19
33	19
52	15
46	29
61

## Sheet: Fig. 4 A
Time for spread (mins)
RickA-spread	Sca2-spread
6	2
18	0.67
21.66	5.33
3.66	1.67
12.66	7.33
17	1.67
11.66	6.33
6.66	4
6.33	25.67
54.33	10.33

## Sheet: Fig. 4 B
	Protrusion lengths (um)
	RickA-spread										Sca2-spread
Time (H:MM:SS)	Video 1	Video 2	Video 3	Video 4	Video 5	Video 6	Video 7	Video 8	Video 9	Video 10	Video 1	Video 2	Video 3	Video 4	Video 5	Video 6	Video 7	Video 8	Video 9	Video 10
00:00:00	0	0	0	0	0	0	0	0	0	0	0	0	0	0	0	0	0	0	0	0
00:00:20	4.05559	2.60269	2.58928	0.841164	4.10109	1.56814	0.868305	3.55573	2.83314	1.31023	1.51164	1.16495	1.68233	2.50504	0.627994	0.5385	1.52311	0.92647	0.689616	0.2154
00:00:40	4.71057	3.55247	3.44135	2.12418	4.7498	3.9159	2.72462	4.85726	6.40159	1.34948	1.4001	1.10884	1.90541	3.6618	2.18076	0.689616	1.34948	1.14487	0.689616	0.868305
00:01:00	5.04813	4.60095	3.92034	3.50646	4.36152	5.01123	4.2715	4.74369	8.34588	1.15996	1.29688	1.10884	2.06885	3.47989		0.627994	1.50009	1.21849	0.92647	0.963298
00:01:20	5.10298	5.30361	3.55247	4.03695	4.39595	5.88519	5.73547	5.42363	8.86156	1.75323	1.64749	1.12442	1.88398	3.18217		0.627994	1.54203	1.44896	1.077	1.76641
00:01:40	5.59729	6.34059	3.50811	5.0802	4.45232	6.3351	6.80217	5.43752	12.5349	0.920189	1.88398	1.06072	1.98004	3.0405		0.549164	1.51164	1.37923	1.077	1.9266
00:02:00	5.385	6.52008	4.4796	5.8158	4.18231	6.93642	7.65352	5.8773	12.2248	0.761554	2.07165	0.920189	1.91754	3.37326		0.5385	1.52311		1.5307	2.0235
00:02:20	4.67597	6.30298	4.63611	7.32677	4.07129	7.43442	6.66088	6.76541	11.3172	1.54203	2.36205	0.868305	2.00334			0.92647	1.30134		2.09116	1.80538
00:02:40	4.08693	8.09185	5.1166	7.76113	3.97324	8.2936	5.78981	7.52745	10.684	1.73995	2.12144	0.820219	2.13778			0.722474	1.14487		2.8454	1.51164
00:03:00	3.68391	7.95086	5.0802	8.50898	3.5995	7.82142	5.75666	7.92016	10.083	1.70289	1.68577	0.784068	2.05761			0.992945			2.32991	1.61909
00:03:20	3.64434	7.83328	5.0802	8.2957	3.64434	8.02564	4.10109	8.91376	9.29969	1.49622	1.55327	0.784068				1.40424			2.75847	1.98589
00:03:40	4.05559	6.1653	6.16059	8.0775	3.36466	8.71505	2.84336	8.86287	8.64624	1.4001	1.78275	0.784068				3.31779			2.88989	1.67195
00:04:00	4.74369	7.54285	6.12377	7.53977	2.97883	8.56334		8.62206	7.49966	1.51164	1.36231	0.888117				3.16755			2.86166	1.90845
00:04:20	4.18231	7.8621	6.0705	7.65352	2.89391	8.76614		8.33476	6.25217	0.92647	1.55327	0.868305				2.92976			3.0652	1.90845
00:04:40	3.71838	7.84733	5.73344	8.92546	3.1233	8.91051		8.55995	5.70302	0.627994	1.70289	0.963298				2.74582			3.00404	1.8809
00:05:00	3.61076	6.70859	6.02543	8.57619	3.27557	8.98763		8.53008	5.24091	0.992945	1.91754	1.01604				2.74582			2.89991
00:05:20	3.42276	8.49466	6.081	7.64973	3.7695	8.53484		8.53008	5.06991	1.21849	1.83406	1.25599				2.45594			2.85151
00:05:40	3.31779	8.30129	6.13984	8.8478	4.28911	8.07391		9.05513	5.38608	1.25599	1.76641	1.2606				2.66653			2.72675
00:06:00	3.23817	6.82006	6.55114	9.28471	4.21271	8.38263		8.86352	5.2806	1.22797	1.76641	1.4369				2.51428			2.7011
00:06:20	3.31779	6.27254	6.79279		4.39464	8.53076		8.19157	5.30361	1.22797	1.76641	1.56814				2.58928			2.59376
00:06:40	3.88318	6.06572	7.17803		4.57059	8.76614		8.76085	5.43325	0.992945	1.85294	1.64749				2.62929			2.81878
00:07:00	4.39991		7.17722		4.69206	8.47004		8.41233	5.56404	0.975265	1.59017	1.75323				2.67521			2.66435
00:07:20	4.62609		7.82068		4.69577	9.00697		8.58363	5.53792	0.975265	2.26426	1.96534				2.47944			2.6403
00:07:40	4.8668		7.71015		4.74369	8.76614		8.52124	5.40864	1.44495	2.08003	2.07165				2.52349			2.60492
00:08:00	4.7693		7.2831		4.79839	8.83403		8.81628	4.96472	1.12442	1.60108	2.09116				3.05002			2.83314
00:08:20	5.39791		7.60106		4.80323	8.91051		8.62273	4.75468	1.08237		2.27193				2.99437			2.93964
00:08:40	4.54004		7.68		4.72409	9.52217		8.19157	4.88464	1.73995		2.37917				2.32991			3.04622
00:09:00	4.74002		7.42505		4.50927	10.3285		8.10331	6.10859	1.73661		2.47944				2.44173			3.13072
00:09:20	4.63986		7.96179		5.50219	11.0638		8.68305	7.54285	2.13778		2.39133				2.32991			3.1233
00:09:40	4.66603		7.80286		7.32122	11.3903		8.10903	8.11118	1.94159		2.4771				2.32991			3.12516
00:10:00	4.83812		7.48108		9.09858	11.2261		8.2957	8.51648	2.05761		2.7011				2.32991			3.12516
00:10:20	4.94131		7.56204		9.84498	11.9625		7.65883	8.59781	2.03208		2.58704				2.27193			3.12516
00:10:40	5.48425				9.50815	12.9692		8.00538	8.8314	2.03208		1				2.16742			3.4464
00:11:00	5.20538				9.08391	12.9688		8.01985	9.91601	1.94159		2.59376				1.64044			3.23279
00:11:20	4.34153				8.80839	13.3292		8.68639	12.2172	1.76641		2.5848				1.36231			3.23279
00:11:40	3.90403				8.47004	12.9545		8.62206	16.0082	1.73661		2.59376				1.09833			3.3387
00:12:00	3.74635				7.91577	12.5229		8.00538	16.9254			2.7011				0.761554			3.56876
00:12:20	4.44058				7.96762	12.0263		8.59983	17.4939			2.90989				0.5385			3.5541
00:12:40	5.29814				7.90257	12.4416		8.4206	17.3206			2.80847				1.29688			3.56062
00:13:00	5.86149				7.97417	12.1944		8.19157	17.2354			2.80227				1.4001			3.56876
00:13:20	6.06381				8.25575	12.1276		8.4006	16.9185			2.91587				1.5078			3.3543
00:13:40	6.00035				8.89226	11.9158		8.2445	16.6239			3.01752				1.85919			3.02328
00:14:00	6.30298				8.78993	12.5048		7.83328	16.3693			3.23817				1.84353			3.02328
00:14:20	6.26699				9.92945	11.5696		7.73718	15.6347			3.15287				2.16474			3.13997
00:14:40	6.36889				9.93295	11.0197		8.2845	14.7144			3.23817				2.26426			3.13997
00:15:00	5.82477				9.4045	10.8044		8.14044	13.8678			3.34564				2.2617			3.47322
00:15:20	4.49768				8.64624	10.389		8.2431	12.5048			3.24711				2.58704			3.42276
00:15:40	4.32547				8.2824	10.2519		8.2761	12.2086			3.34564							3.44808
00:16:00	4.36418				7.96762	10.5265			11.6918			3.24711							3.7137
00:16:20	4.39332				7.39453	10.7657			11.6814			3.3543							3.65705
00:16:40	4.024				7.20947	10.867			11.7792			3.46151							3.78792
00:17:00	4.33618				7.26636	11.1728			12.6027			3.45312							3.55247
00:17:20	4.60095				7.37175	11.3597			11.7437			3.34564
00:17:40	5.21984				7.37175	11.5601						3.56062
00:18:00	4.94131				7.37175	12.3607						3.45312
00:18:20	4.49768					12.3409						3.67603
00:18:40	4.9892					12.8452						3.66338
00:19:00	4.88464					12.9419						3.66813
00:19:20	5.58588					13.2716						3.46151
00:19:40	5.48425					13.8766						3.45312
00:20:00	5.17857					13.7156						3.67603
00:20:20	6.20187					13.8028						3.71838
00:20:40	6.60755					14.3407						3.68705
00:21:00	6.84975					13.7253						3.71838
00:21:20	6.95061					15.0722						2
00:21:40	6.63558											3.61076
00:22:00	6.11239											3.50811
00:22:20	6.99387											3.16755
00:22:40	7.20625											3.0652
00:23:00	6.60755											3.0652
00:23:20	7.74018											3.00404
00:23:40	7.32122											3.10841
00:24:00	6.02543											3.31779
00:24:20	6.27994											3.213
00:24:40	6.50672											3.18945
00:25:00	5.55987											3.18945
00:25:20	6.26607											3.18945
00:25:40	6.76027
00:26:00	6.081
00:26:20	6.0705
00:26:40	6.84637
00:27:00	7.13182
00:27:20	5.62623
00:27:40	5.25969
00:28:00	5.31672
00:28:20	5.42363
00:28:40	5.49164
00:29:00	5.38285
00:29:20	5.39791
00:29:40	6.43772
00:30:00	6.88101
00:30:20	7.5236
00:30:40	6.12377
00:31:00	6.40883
00:31:20	6.13984
00:31:40	5.82477
00:32:00	5.94012
00:32:20	6.22241
00:32:40	5.94012
00:33:00	5.92644
00:33:20	5.92644
00:33:40	5.92644
00:34:00	5.96254
00:34:20	6.09719
00:34:40	6.3351
00:35:00	6.54228
00:35:20	6.67566
00:35:40	6.43772
00:36:00	6.47993
00:36:20	6.19158
00:36:40	6.02061
00:37:00	6.08672
00:37:20	5.93524
00:37:40	5.91468
00:38:00	5.89602
00:38:20	6.00228
00:38:40	6.19158
00:39:00	6.30298
00:39:20	6.27254
00:39:40	6.21682
00:40:00	6.64344
00:40:20	6.67566
00:40:40	6.34791
00:41:00	6.58381
00:41:20	6.45212
00:41:40	6.68781
00:42:00	6.40611
00:42:20	6.61282
00:42:40	6.40611
00:43:00	6.34791
00:43:20	6.53074
00:43:40	6.23266
00:44:00	6.27347
00:44:20	6.21682
00:44:40	6.14645
00:45:00	6.27347
00:45:20	6.04081
00:45:40	6.40159
00:46:00	6.25217
00:46:20	6.25217
00:46:40	6.30574
00:47:00	6.55114
00:47:20	6.21495
00:47:40	6.46379
00:48:00	6.50672
00:48:20	6.3789
00:48:40	6.58997
00:49:00	6.50672
00:49:20	7.05579
00:49:40	6.61194
00:50:00	6.71723
00:50:20	6.27347
00:50:40	6.25217
00:51:00	6.40159
00:51:20	6.35795
00:51:40	6.50672
00:52:00	6.25217
00:52:20	6.25217
00:52:40	6.32136
00:53:00	6.67566
00:53:20	6.55114
00:53:40	6.23266
00:54:00	6.30574
00:54:20	6.21495
00:54:40	6.51919
00:55:00	6.38707
00:55:20	6.30574
00:55:40	6.4278
00:56:00	6.4278
00:56:20	6.5697
00:56:40	6.87004
00:57:00	6.87004
00:57:20	6.7637
00:57:40	6.67566
00:58:00	6.82261
00:58:20	6.7637
00:58:40	6.99387
00:59:00	6.90709
00:59:20	6.80132
00:59:40	6.67566
01:00:00	6.51919
01:00:20	6.67566
01:00:40	6.82261
01:01:00	7.05579
01:01:20	7.03356
01:01:40	6.97643
01:02:00	6.83959
01:02:20	6.87004
01:02:40	7.10004
01:03:00	6.67566
01:03:20	6.87004
01:03:40	7.03356
01:04:00	7.02779
01:04:20	7.20947
01:04:40	7.20947
01:05:00	7.13914
01:05:20	7.05579
01:05:40	6.97477
01:06:00	7.44456
01:06:20	7.50044
01:06:40	7.39453
01:07:00	7.57584
01:07:20	7.68
01:07:40	7.84068
01:08:00	8.0775
01:08:20	7.91577
01:08:40	7.97417
01:09:00	8.10832
01:09:20	7.97417
01:09:40	8.01985
01:10:00	7.88861
01:10:20	8.01985
01:10:40	8.12404
01:11:00	8.2845
01:11:20	8.15183
01:11:40	8.18095
01:12:00	8.34588
01:12:20	8.44742
01:12:40	8.2761
01:13:00	8.68639
01:13:20	8.82417
01:13:40	8.76085
01:14:00	8.79982
01:14:20	8.92546
01:14:40	8.86156
01:15:00	8.68639
01:15:20	8.25575
01:15:40	8.1774
01:16:00	8.20219
01:16:20	8.56807
01:16:40	8.56807
01:17:00	8.72835
01:17:20	8.33267
01:17:40	8.30688
01:18:00	8.25575
01:18:20	8.35977
01:18:40	8.52124
01:19:00	8.49192
01:19:20	8.44879
01:19:40	8.25575
01:20:00	8.2845
01:20:20	8.49192
01:20:40	8.52124
01:21:00	8.2824
01:21:20	8.46388
01:21:40	8.33267
01:22:00	8.46388
01:22:20	8.46388
01:22:40	8.56807
01:23:00	8.59578
01:23:20	8.52124
01:23:40	8.49192

## Sheet: Fig. 4 C
Protrusion lengths during spread (um)
RickA-spread	Sca2-spread
4.05559	1.51164
4.71057	1.4001
5.04813	1.29688
5.10298	1.64749
5.59729	1.88398
5.385	2.07165
4.67597	2.36205
4.08693	2.12144
3.68391	1.68577
3.64434	1.55327
4.05559	1.78275
4.74369	1.36231
4.18231	1.55327
3.71838	1.70289
3.61076	1.91754
3.42276	1.83407
3.31779	1.76641
3.23817	1.76641
3.31779	1.76641
3.88318	1.85294
4.39991	1.59017
4.62609	2.26426
4.8668	2.08003
4.7693	1.60108
5.39791	1.16495
4.54004	1.10884
4.74002	1.10884
4.63986	1.12442
4.66603	1.06072
4.83812	0.920189
4.94131	0.868305
5.48425	0.820219
5.20538	0.784068
4.34153	0.784068
3.90403	0.784068
3.74635	0.888117
4.44058	0.868305
5.29814	0.963298
5.86149	1.01604
6.06381	1.25599
6.00035	1.2606
6.30298	1.4369
6.26699	1.56814
6.36889	1.64749
5.82477	1.75323
4.49768	1.96534
4.32547	2.07165
4.36418	2.09116
4.39332	2.27193
4.024	2.37917
4.33618	2.47944
4.60095	2.39133
5.21984	2.4771
4.94131	2.7011
4.49768	2.58704
4.9892	1
4.88464	2.59376
5.58588	2.5848
5.48425	2.59376
5.17857	2.7011
6.20187	2.90989
6.60755	2.80847
6.84975	2.80227
6.95061	2.91587
6.63558	3.01752
6.11239	3.23817
6.99387	3.15287
7.20625	3.23817
6.60755	3.34564
7.74018	3.24711
7.32122	3.34564
6.02543	3.24711
6.27994	3.3543
6.50672	3.46151
5.55987	3.45312
6.26607	3.34564
6.76027	3.56062
6.081	3.45312
6.0705	3.67603
6.84637	3.66338
7.13182	3.66813
5.62623	3.46151
5.25969	3.45312
5.31672	3.67603
5.42363	3.71838
5.49164	3.68705
5.38285	3.71838
5.39791	2
6.43772	3.61076
6.88101	3.50811
7.5236	3.16755
6.12377	3.0652
6.40883	3.0652
6.13985	3.00404
5.82477	3.10841
5.94012	3.31779
6.22241	3.213
5.94012	3.18945
5.92644	3.18945
5.92644	3.18945
5.92644	1.68233
5.96253	1.90541
6.09719	2.06885
6.3351	1.88398
6.54228	1.98004
6.67566	1.91754
6.43772	2.00334
6.47992	2.13778
6.19158	2.05761
6.02061	2.50504
6.08672	3.6618
5.93524	3.47989
5.91468	3.18217
5.89602	3.0405
6.00228	3.37326
6.19158	0.627994
6.30298	2.18076
6.27254	0.5385
6.21682	0.689616
6.64344	0.627994
6.67566	0.627994
6.34791	0.549164
6.58381	0.5385
6.45212	0.92647
6.68781	0.722474
6.40611	0.992945
6.61282	1.40424
6.40611	3.31779
6.34791	3.16755
6.53074	2.92976
6.23266	2.74582
6.27347	2.74582
6.21682	2.45594
6.14645	2.66653
6.27347	2.51428
6.04081	2.58928
6.40158	2.62929
6.25217	2.67521
6.25217	2.47944
6.30574	2.52349
6.55114	3.05002
6.21495	2.99437
6.4638	2.32991
6.50672	2.44173
6.3789	2.32991
6.58997	2.32991
6.50672	2.32991
7.05579	2.27193
6.61194	2.16742
6.71723	1.64044
6.27347	1.36231
6.25217	1.09833
6.40158	0.761554
6.35795	0.5385
6.50672	1.29688
6.25217	1.4001
6.25217	1.5078
6.32136	1.85919
6.67566	1.84353
6.55114	2.16474
6.23266	2.26426
6.30574	2.2617
6.21495	2.58704
6.51919	1.52311
6.38707	1.34948
6.30574	1.50009
6.42781	1.54203
6.42781	1.51164
6.5697	1.52311
6.87004	1.30134
6.87004	1.14487
6.7637	0.92647
6.67566	1.14487
6.82261	1.21849
6.7637	1.44895
6.99387	1.37923
6.90709	0.689616
6.80132	0.689616
6.67566	0.92647
6.51919	1.077
6.67566	1.077
6.82261	1.5307
7.05579	2.09116
7.03356	2.8454
6.97643	2.32991
6.83959	2.75847
6.87004	2.88989
7.10004	2.86166
6.67566	3.0652
6.87004	3.00404
7.03356	2.89991
7.02779	2.85151
7.20947	2.72675
7.20947	2.7011
7.13914	2.59376
7.05579	2.81878
6.97477	2.66435
7.44456	2.6403
7.50044	2.60492
7.39453	2.83315
7.57584	2.93964
7.68	3.04622
7.84068	3.13072
8.0775	3.1233
7.91577	3.12516
7.97417	3.12516
8.10831	3.12516
7.97417	3.4464
8.01985	3.23279
7.88861	3.23279
8.01985	3.3387
8.12404	3.56876
8.2845	3.5541
8.15183	3.56062
8.18095	3.56876
8.34588	3.3543
8.44742	3.02328
8.2761	3.02328
8.68639	3.13997
8.82417	3.13997
8.76085	3.47322
8.79982	3.42276
8.92547	3.44808
8.86156	3.7137
8.68639	3.65705
8.25575	3.78792
8.1774	3.55247
8.20219	0.2154
8.56808	0.868305
8.56808	0.963298
8.72835	1.76641
8.33267	1.9266
8.30687	2.0235
8.25575	1.80538
8.35977	1.51164
8.52124	1.61909
8.49193	1.98589
8.44879	1.67195
8.25575	1.90845
8.2845	1.90845
8.49193	1.8809
8.52124
8.2824
8.46388
8.33267
8.46388
8.46388
8.56808
8.59578
8.52124
8.49193
2.60269
3.55247
4.60095
5.30361
6.3406
6.52008
6.30298
8.09185
7.95086
7.83328
6.1653
7.54284
7.8621
7.84733
6.70859
8.49466
8.30129
6.82005
6.27254
6.06572
2.58928
3.44135
3.92034
3.55247
3.50811
4.47959
4.63611
5.1166
5.0802
5.0802
6.16059
6.12377
6.0705
5.73344
6.02543
6.081
6.13985
6.55114
6.79279
7.17802
7.17722
7.82068
7.71015
7.2831
7.60106
7.68
7.42505
7.96179
7.80286
7.48108
7.56204
0.841164
2.12418
3.50646
4.03695
5.0802
5.8158
7.32677
7.76113
8.50898
8.2957
8.0775
7.53977
7.65352
8.92547
8.57619
7.64973
8.8478
9.28471
4.10109
4.7498
4.36152
4.39595
4.45232
4.18231
4.07129
3.97324
3.5995
3.64434
3.36466
2.97884
2.89391
3.1233
3.27557
3.7695
4.28911
4.21271
4.39464
4.57059
4.69206
4.69577
4.74369
4.7984
4.80323
4.72409
4.50927
5.5022
7.32122
9.09858
9.84498
9.50815
9.08391
8.80838
8.47004
7.91577
7.96762
7.90257
7.97417
8.25575
8.89226
8.78993
9.92945
9.93295
9.4045
8.64624
8.2824
7.96762
7.39453
7.20947
7.26636
7.37175
7.37175
7.37175
1.56814
3.9159
5.01123
5.88519
6.3351
6.93642
7.43442
8.2936
7.82142
8.02564
8.71505
8.56334
8.76614
8.91051
8.98763
8.53484
8.07391
8.38263
8.53077
8.76614
8.47004
9.00697
8.76614
8.83403
8.91051
9.52217
10.3285
11.0638
11.3903
11.2261
11.9625
12.9692
12.9688
13.3292
12.9545
12.5229
12.0263
12.4416
12.1944
12.1276
11.9158
12.5048
11.5696
11.0197
10.8044
10.389
10.2519
10.5265
10.7657
10.867
11.1728
11.3597
11.5601
12.3607
12.3409
12.8452
12.9419
13.2716
13.8766
13.7156
13.8028
14.3407
13.7253
15.0722
0.868305
2.72462
4.2715
5.73547
6.80217
7.65352
6.66088
5.78981
5.75666
4.10109
2.84336
3.55573
4.85726
4.74369
5.42363
5.43752
5.8773
6.76541
7.52745
7.92016
8.91376
8.86287
8.62206
8.33475
8.55995
8.53008
8.53008
9.05513
8.86352
8.19157
8.76085
8.41233
8.58363
8.52124
8.81628
8.62273
8.19157
8.10331
8.68305
8.10903
8.2957
7.65883
8.00538
8.01985
8.68639
8.62206
8.00538
8.59983
8.4206
8.19157
8.4006
8.2445
7.83328
7.73718
8.2845
8.14044
8.2431
8.2761
2.83315
6.40158
8.34588
8.86156
12.5349
12.2248
11.3172
10.684
10.083
9.29969
8.64624
7.49966
6.25217
5.70302
5.24091
5.06991
5.38608
5.2806
5.30361
5.43325
5.56404
5.53792
5.40864
4.96472
4.75468
4.88464
6.10859
7.54284
8.11118
8.51648
8.59781
8.8314
9.91601
12.2172
16.0082
16.9254
17.4939
17.3206
17.2354
16.9185
16.6239
16.3693
15.6347
14.7144
13.8678
12.5048
12.2086
11.6918
11.6814
11.7792
12.6027
11.7438
1.31023
1.34948
1.15996
1.75323
0.920189
0.761554
1.54203
1.73995
1.70289
1.49622
1.4001
1.51164
0.92647
0.627994
0.992945
1.21849
1.25599
1.22797
1.22797
0.992945
0.975265
0.975265
1.44495
1.12442
1.08237
1.73995
1.73661
2.13778
1.94159
2.05761
2.03208
2.03208
1.94159
1.76641
1.73661

## Sheet: Fig. 4 D
Maximum protrusion lengths (um)
RickA-spread	Sca2-spread
8.66	3.95
6.36	2.13
11	2.61
7.85	2.16
10.68	2.14
20.15	1.97
2.93	2.49
7.04	2.43
11.19	2.05
6.24	2.45

## Sheet: Fig. 4 E
	Lengths of fluctuations (um)
Time	sca2::Tn										rickA::Tn
0:00:00	0	0	0	0	0	0	0	0	0	0	0	0	0	0	0	0	0	0	0	0
0:00:20	4.05559	2.60269	2.58928	0.841164	4.10109	1.56814	0.868305	3.55573	2.83314	1.31023	1.51164	1.16495	1.68233	2.50504	0.627993	0.5385	1.52311	0.92647	0.689616	0.2154
0:00:40	0.654979	0.94978	0.852064	1.28301	0.648708	2.34776	1.85631	1.30153	3.56844	0.0392501	-0.111542	-0.056114	0.22308	1.15676	1.55277	0.151116	0.444058	0.218396	0	0.652905
0:01:00	0.337565	1.04848	0.478991	1.38228	-0.388284	1.09534	1.54688	-0.113565	1.9443	-0.189513	-0.10322	0	0.163442	-0.181907		-0.061623	0.240825	0.0736197	0.236854	0.0949929
0:01:20	0.0548478	0.702664	-0.367871	0.530497	0.0344371	0.873958	1.46397	0.67994	0.515676	0.593264	0.350614	0.0155816	-0.184869	-0.297728		0	0.1077	0.230469	0.15053	0.803113
0:01:40	0.494312	1.03698	-0.0443563	1.04324	0.0563691	0.449912	1.06671	0.0138835	3.67335	-0.83304	0.236487	-0.063699	0.0960599	-0.141667		-0.078829	0.549164	-0.069722	0	0.160185
0:02:00	-0.212292	0.179482	0.971483	0.735601	-0.270012	0.601311	0.851349	0.439786	-0.31013	-0.158635	0.18767	-0.140533	-0.062496	0.332764		-0.010664	0.1077		0.453705	0.0969031
0:02:20	-0.709034	-0.217096	0.156512	1.51097	-0.111024	0.498006	-0.992646	0.888109	-0.907565	0.780475	0.290394	-0.051884	0.0857918			0.38797	0.456932		0.560451	-0.218118
0:02:40	-0.589039	1.78887	0.480494	0.434361	-0.0980482	0.859178	-0.871063	0.76204	-0.63318	0.197917	-0.240601	-0.048086	0.134448			-0.203997	0.388318		0.754245	-0.293739
0:03:00	-0.403021	-0.14099	-0.0364014	0.747853	-0.373739	-0.472176	-0.033151	0.39271	-0.600991	-0.0370602	-0.435672	-0.036151	-0.080178			0.270471			-0.515493	0.107444
0:03:20	-0.0395705	-0.117579	0	-0.213285	0.0448354	0.204215	-1.65557	0.993599	-0.78335	-0.20667	-0.1325	0				0.411291			0.428559	0.366804
0:03:40	0.411252	-1.66798	1.08039	-0.218197	-0.279681	0.689416	-1.25773	-0.0508952	-0.653456	-0.0961162	0.229481	0				1.91355			0.131428	-0.313936
0:04:00	0.688105	1.37755	-0.0368251	-0.537731	-0.385821	-0.151718		-0.24081	-1.14657	0.111542	-0.420443	0.104049				-0.150237			-0.028234	0.236495
0:04:20	-0.561381	0.319255	-0.0532677	0.113754	-0.0849296	0.20281		-0.287301	-1.2475	-0.585171	0.190962	-0.019812				-0.237795			0.203536	0
0:04:40	-0.463931	-0.014767	-0.337053	1.27194	0.229395	0.144362		0.225193	-0.549151	-0.298477	0.149615	0.0949929				-0.183935			-0.061157	-0.027549
0:05:00	-0.107619	-1.13874	0.291983	-0.349271	0.152268	0.0771206		-0.0298635	-0.462109	0.364951	0.214658	0.0527417				0			-0.104127
0:05:20	-0.188002	1.78606	0.0555704	-0.92646	0.493932	-0.452785		0	-0.170994	0.225541	-0.083479	0.239947				-0.289884			-0.048402
0:05:40	-0.10497	-0.193368	0.0588467	1.19807	0.519611	-0.460934		0.525045	0.316163	0.0375006	-0.067654	0.0046091				0.210589			-0.124763
0:06:00	-0.0796173	-1.48123	0.411291	0.436912	-0.0764025	0.308722		-0.19161	-0.105481	-0.0280181	0	0.176301				-0.152245			-0.025644
0:06:20	0.0796173	-0.547513	0.241653		0.181927	0.148134		-0.671946	0.023014	0	0	0.131239				0.0750018			-0.107343
0:06:40	0.565389	-0.206824	0.385237		0.175958	0.23538		0.569276	0.129639	-0.235024	0.0865295	0.0793575				0.0400085			0.225019
0:07:00	0.516732		-0.000808018		0.12147	-0.296103		-0.348522	0.130788	-0.01768	-0.262769	0.105736				0.0459204			-0.154428
0:07:20	0.226177		0.643464		0.0037067	0.536924		0.171301	-0.0261199	0	0.674091	0.212112				-0.195772			-0.024053
0:07:40	0.240713		-0.110535		0.0479235	-0.240821		-0.0623878	-0.129275	0.469682	-0.18423	0.10631				0.0440515			-0.035382
0:08:00	-0.0975024		-0.427046		0.0547017	0.0678815		0.295041	-0.443917	-0.320526	-0.478957	0.0195049				0.52653			0.228229
0:08:20	0.62861		0.317956		0.00483222	0.0764808		-0.193554	-0.210041	-0.0420494		0.180778				-0.055651			0.106493
0:08:40	-0.857871		0.0789426		-0.079136	0.611659		-0.431154	0.12996	0.657575		0.107237				-0.664463			0.106578
0:09:00	0.199986		-0.254945		-0.214816	0.80637		-0.0882677	1.22395	-0.00333643		0.100269				0.111821			0.0845028
0:09:20	-0.100166		0.536737		0.99292	0.735247		0.579745	1.43425	0.401174		-0.088112				-0.111821			-0.007419
0:09:40	0.0261754		-0.158928		1.81903	0.326478		-0.574021	0.56833	-0.196195		0.0857719				0			0.0018563
0:10:00	0.172083		-0.321782		1.77735	-0.164119		0.186666	0.4053	0.116016		0.224002				0			0
0:10:20	0.10319		0.0809623		0.746403	0.736317		-0.636871	0.0813306	-0.0255261		-0.114059				-0.057973			0
0:10:40	0.54294				-0.336834	1.00678		0.346552	0.233594	0		-1.58704				-0.104513			0.321244
0:11:00	-0.27887				-0.424241	-0.000447192		0.0144763	1.08461	-0.0904902		1.59376				-0.526983			-0.213605
0:11:20	-0.86385				-0.275521	0.360356		0.666536	2.30118	-0.175178		-0.008959				-0.278128			0
0:11:40	-0.437494				-0.338343	-0.374674		-0.0643346	3.79103	-0.029801		0.0089595				-0.26398			0.105905
0:12:00	-0.157682				-0.554275	-0.431604		-0.616678	0.917135			0.107343				-0.336775			0.230056
0:12:20	0.694234				0.0518498	-0.496589		0.594452	0.568519			0.208791				-0.223054			-0.014656
0:12:40	0.857555				-0.0650488	0.415279		-0.179232	-0.173251			-0.101421				0.75838			0.0065213
0:13:00	0.563353				0.0715973	-0.247185		-0.229023	-0.0852593			-0.006202				0.10322			0.0081349
0:13:20	0.202314				0.281586	-0.0667668		0.209026	-0.316864			0.113597				0.1077			-0.214459
0:13:40	-0.0634568				0.636513	-0.211787		-0.156096	-0.29463			0.101656				0.35139			-0.331014
0:14:00	0.302631				-0.102334	0.588974		-0.411226	-0.254534			0.220649				-0.015663			0
0:14:20	-0.0359883				1.13952	-0.935193		-0.0960992	-0.73465			-0.085302				0.321216			0.116684
0:14:40	0.101894				0.00350389	-0.549944		0.547325	-0.920328			0.0853017				0.0995196			0
0:15:00	-0.544119				-0.528455	-0.215254		-0.144065	-0.846546			0.107469				-0.002563			0.333253
0:15:20	-1.32708				-0.758261	-0.415406		0.102658	-1.36301			-0.098526				0.325343			-0.050461
0:15:40	-0.172218				-0.363834	-0.137117		0.033002	-0.296161			0.0985264							0.0253229
0:16:00	0.0387104				-0.314787	0.274653			-0.516863			-0.098526							0.265616
0:16:20	0.029139				-0.573088	0.239152			-0.0104216			0.107183							-0.056653
0:16:40	-0.369311				-0.185061	0.10134			0.0978943			0.107215							0.130872
0:17:00	0.312175				0.0568914	0.305773			0.823492			-0.008387							-0.23545
0:17:20	0.264767				0.10539	0.186866			-0.858995			-0.107484
0:17:40	0.618894				0	0.200409						0.21498
0:18:00	-0.278534				0	0.800579						-0.107497
0:18:20	-0.443622				-0.501704	-0.0197222						0.222902
0:18:40	0.491512					0.504294						-0.012643
0:19:00	-0.104553					0.0967089						0.0047463
0:19:20	0.70124					0.329657						-0.206618
0:19:40	-0.101637					0.604998						-0.008387
0:20:00	-0.305679					-0.161007						0.222902
0:20:20	1.02331					0.0872526						0.0423537
0:20:40	0.405676					0.537853						-0.031326
0:21:00	0.242203					-0.615383						0.0313264
0:21:20	0.100861					1.34692						-1.71838
0:21:40	-0.315036					2.87881						1.61076
0:22:00	-0.523189											-0.10265
0:22:20	0.881479											-0.34056
0:22:40	0.21238											-0.102356
0:23:00	-0.598698											0
0:23:20	1.13263											-0.061157
0:23:40	-0.418953											0.104371
0:24:00	-1.2958											0.20938
0:24:20	0.254508											-0.104789
0:24:40	0.226785											-0.023552
0:25:00	-0.946854											0
0:25:20	0.706201											0
0:25:40	0.494199
0:26:00	-0.679268
0:26:20	-0.0105001
0:26:40	0.775868
0:27:00	0.285456
0:27:20	-1.50559
0:27:40	-0.366543
0:28:00	0.0570291
0:28:20	0.106917
0:28:40	0.0680106
0:29:00	-0.108798
0:29:20	0.015063
0:29:40	1.03981
0:30:00	0.443288
0:30:20	0.642588
0:30:40	-1.39983
0:31:00	0.285063
0:31:20	-0.268984
0:31:40	-0.315077
0:32:00	0.115353
0:32:20	0.282292
0:32:40	-0.282292
0:33:00	-0.0136847
0:33:20	0
0:33:40	0
0:34:00	0.0360985
0:34:20	0.134655
0:34:40	0.237914
0:35:00	0.207172
0:35:20	0.133386
0:35:40	-0.237941
0:36:00	0.0422032
0:36:20	-0.288346
0:36:40	-0.170966
0:37:00	0.0661047
0:37:20	-0.15148
0:37:40	-0.0205558
0:38:00	-0.0186599
0:38:20	0.106261
0:38:40	0.189297
0:39:00	0.111402
0:39:20	-0.0304382
0:39:40	-0.055724
0:40:00	0.426622
0:40:20	0.0322224
0:40:40	-0.327755
0:41:00	0.235902
0:41:20	-0.131689
0:41:40	0.235695
0:42:00	-0.281701
0:42:20	0.206702
0:42:40	-0.206702
0:43:00	-0.0582055
0:43:20	0.182834
0:43:40	-0.298084
0:44:00	0.0408095
0:44:20	-0.0566486
0:44:40	-0.0703654
0:45:00	0.127014
0:45:20	-0.232659
0:45:40	0.360777
0:46:00	-0.149417
0:46:20	0
0:46:40	0.0535725
0:47:00	0.245395
0:47:20	-0.336183
0:47:40	0.248842
0:48:00	0.0429255
0:48:20	-0.127825
0:48:40	0.211077
0:49:00	-0.0832526
0:49:20	0.549068
0:49:40	-0.443851
0:50:00	0.105296
0:50:20	-0.443767
0:50:40	-0.021299
0:51:00	0.149417
0:51:20	-0.0436353
0:51:40	0.14877
0:52:00	-0.254552
0:52:20	0
0:52:40	0.0691888
0:53:00	0.354306
0:53:20	-0.124527
0:53:40	-0.318478
0:54:00	0.073083
0:54:20	-0.0907881
0:54:40	0.304234
0:55:00	-0.132114
0:55:20	-0.0813324
0:55:40	0.122064
0:56:00	0
0:56:20	0.141895
0:56:40	0.300344
0:57:00	0
0:57:20	-0.106347
0:57:40	-0.0880345
0:58:00	0.146943
0:58:20	-0.0589087
0:58:40	0.230172
0:59:00	-0.0867801
0:59:20	-0.105768
0:59:40	-0.125658
1:00:00	-0.156476
1:00:20	0.156476
1:00:40	0.146943
1:01:00	0.233183
1:01:20	-0.0222282
1:01:40	-0.0571272
1:02:00	-0.136847
1:02:20	0.0304585
1:02:40	0.229992
1:03:00	-0.424374
1:03:20	0.194382
1:03:40	0.163516
1:04:00	-0.00577434
1:04:20	0.181681
1:04:40	0
1:05:00	-0.0703301
1:05:20	-0.0833486
1:05:40	-0.0810182
1:06:00	0.469785
1:06:20	0.0558815
1:06:40	-0.105908
1:07:00	0.181307
1:07:20	0.104164
1:07:40	0.160679
1:08:00	0.236822
1:08:20	-0.161733
1:08:40	0.0583982
1:09:00	0.13415
1:09:20	-0.13415
1:09:40	0.0456893
1:10:00	-0.131243
1:10:20	0.131243
1:10:40	0.104182
1:11:00	0.160468
1:11:20	-0.132674
1:11:40	0.0291176
1:12:00	0.164934
1:12:20	0.101534
1:12:40	-0.171317
1:13:00	0.410292
1:13:20	0.137783
1:13:40	-0.0633227
1:14:00	0.0389711
1:14:20	0.125643
1:14:40	-0.0639079
1:15:00	-0.175166
1:15:20	-0.430639
1:15:40	-0.078349
1:16:00	0.0247854
1:16:20	0.365887
1:16:40	0
1:17:00	0.160278
1:17:20	-0.395685
1:17:40	-0.0257924
1:18:00	-0.051124
1:18:20	0.104017
1:18:40	0.161473
1:19:00	-0.0293167
1:19:20	-0.043136
1:19:40	-0.193038
1:20:00	0.0287523
1:20:20	0.207421
1:20:40	0.0293167
1:21:00	-0.238838
1:21:20	0.181474
1:21:40	-0.131209
1:22:00	0.131209
1:22:20	0
1:22:40	0.104198
1:23:00	0.0277077
1:23:20	-0.0745411
1:23:40	-0.0293167

## Sheet: Fig. 4 F
Change in position (um)
RickA-spread	Sca2-spread
4.05559	1.51164
0.654979	0.111542
0.337565	0.10322
0.0548478	0.350614
0.494312	0.236487
0.212292	0.18767
0.709034	0.290394
0.589039	0.240601
0.403021	0.435672
0.0395705	0.1325
0.411252	0.229481
0.688105	0.420443
0.561381	0.190962
0.463931	0.149615
0.107619	0.214658
0.188002	0.083479
0.10497	0.067654
0.0796173	0
0.0796173	0
0.565389	0.0865295
0.516732	0.262769
0.226177	0.674091
0.240713	0.18423
0.0975024	0.478957
0.62861	1.16495
0.857871	0.056114
0.199986	0
0.100166	0.0155816
0.0261754	0.063699
0.172083	0.140533
0.10319	0.051884
0.54294	0.048086
0.27887	0.036151
0.86385	0
0.437494	0
0.157682	0.104049
0.694234	0.019812
0.857555	0.0949929
0.563353	0.0527417
0.202314	0.239947
0.0634568	0.0046091
0.302631	0.176301
0.0359883	0.131239
0.101894	0.0793575
0.544119	0.105736
1.32708	0.212112
0.172218	0.10631
0.0387104	0.0195049
0.029139	0.180778
0.369311	0.107237
0.312175	0.100269
0.264767	0.088112
0.618894	0.0857719
0.278534	0.224002
0.443622	0.114059
0.491512	1.58704
0.104553	1.59376
0.70124	0.008959
0.101637	0.0089595
0.305679	0.107343
1.02331	0.208791
0.405676	0.101421
0.242203	0.006202
0.100861	0.113597
0.315036	0.101656
0.523189	0.220649
0.881479	0.085302
0.21238	0.0853017
0.598698	0.107469
1.13263	0.098526
0.418953	0.0985264
1.2958	0.098526
0.254508	0.107183
0.226785	0.107215
0.946854	0.008387
0.706201	0.107484
0.494199	0.21498
0.679269	0.107497
0.0105001	0.222902
0.775868	0.012643
0.285456	0.0047463
1.50559	0.206618
0.366543	0.008387
0.0570291	0.222902
0.106917	0.0423537
0.0680106	0.031326
0.108798	0.0313264
0.015063	1.71838
1.03981	1.61076
0.443288	0.10265
0.642588	0.34056
1.39983	0.102356
0.285063	0
0.268984	0.061157
0.315077	0.104371
0.115353	0.20938
0.282292	0.104789
0.282292	0.023552
0.0136847	0
0	0
0	1.68233
0.0360985	0.22308
0.134655	0.163442
0.237914	0.184869
0.207172	0.0960599
0.133386	0.062496
0.237941	0.0857918
0.0422032	0.134448
0.288346	0.080178
0.170966	2.50504
0.0661047	1.15676
0.15148	0.181907
0.0205558	0.297728
0.0186599	0.141667
0.106261	0.332764
0.189297	0.627993
0.111402	1.55277
0.0304382	0.5385
0.055724	0.151116
0.426622	0.061623
0.0322224	0
0.327755	0.078829
0.235902	0.010664
0.131689	0.38797
0.235695	0.203997
0.281701	0.270471
0.206702	0.411291
0.206702	1.91355
0.0582055	0.150237
0.182834	0.237795
0.298084	0.183935
0.0408095	0
0.0566486	0.289884
0.0703654	0.210589
0.127014	0.152245
0.232659	0.0750018
0.360777	0.0400085
0.149417	0.0459204
0	0.195772
0.0535725	0.0440515
0.245394	0.52653
0.336183	0.055651
0.248842	0.664463
0.0429255	0.111821
0.127825	0.111821
0.211077	0
0.0832526	0
0.549068	0.057973
0.443851	0.104513
0.105296	0.526983
0.443767	0.278128
0.021299	0.26398
0.149417	0.336775
0.0436353	0.223054
0.14877	0.75838
0.254552	0.10322
0	0.1077
0.0691888	0.35139
0.354306	0.015663
0.124527	0.321216
0.318478	0.0995196
0.073083	0.002563
0.0907881	0.325343
0.304234	1.52311
0.132114	0.444058
0.0813324	0.240825
0.122064	0.1077
0	0.549164
0.141896	0.1077
0.300345	0.456932
0	0.388318
0.106347	0.92647
0.0880345	0.218396
0.146943	0.0736197
0.0589087	0.230469
0.230172	0.069722
0.0867801	0.689616
0.105768	0
0.125658	0.236854
0.156476	0.15053
0.156476	0
0.146943	0.453705
0.233183	0.560451
0.0222282	0.754245
0.0571272	0.515493
0.136847	0.428559
0.0304585	0.131428
0.229992	0.028234
0.424374	0.203536
0.194382	0.061157
0.163516	0.104127
0.0057743	0.048402
0.181681	0.124763
0	0.025644
0.0703301	0.107343
0.0833486	0.225019
0.0810182	0.154428
0.469785	0.024053
0.0558815	0.035382
0.105909	0.228229
0.181307	0.106493
0.104164	0.106578
0.160679	0.0845028
0.236822	0.007419
0.161733	0.0018563
0.0583982	0
0.13415	0
0.13415	0.321244
0.0456893	0.213605
0.131243	0
0.131243	0.105905
0.104182	0.230056
0.160468	0.014656
0.132673	0.0065213
0.0291176	0.0081349
0.164934	0.214459
0.101534	0.331014
0.171317	0
0.410292	0.116684
0.137783	0
0.0633227	0.333253
0.0389711	0.050461
0.125643	0.0253229
0.0639079	0.265616
0.175167	0.056653
0.430639	0.130872
0.078349	0.23545
0.0247854	0.2154
0.365887	0.652905
0	0.0949929
0.160278	0.803113
0.395685	0.160185
0.0257924	0.0969031
0.051124	0.218118
0.104017	0.293739
0.161473	0.107444
0.0293167	0.366804
0.043136	0.313936
0.193038	0.236495
0.0287523	0
0.207421	0.027549
0.0293167
0.238838
0.181474
0.131209
0.131209
0
0.104198
0.0277077
0.0745411
0.0293167
2.60269
0.94978
1.04848
0.702664
1.03698
0.179482
0.217096
1.78887
0.14099
0.117579
1.66798
1.37755
0.319255
0.014767
1.13874
1.78606
0.193368
1.48123
0.547513
0.206824
2.58928
0.852064
0.478991
0.367871
0.0443563
0.971484
0.156512
0.480494
0.0364014
0
1.08039
0.0368251
0.0532677
0.337053
0.291983
0.0555704
0.0588467
0.411291
0.241653
0.385237
0.000808
0.643464
0.110535
0.427046
0.317956
0.0789426
0.254945
0.536737
0.158928
0.321782
0.0809623
0.841164
1.28301
1.38228
0.530497
1.04324
0.735601
1.51097
0.434361
0.747853
0.213285
0.218197
0.537731
0.113754
1.27194
0.349271
0.926461
1.19807
0.436912
4.10109
0.648708
0.388284
0.0344371
0.0563691
0.270012
0.111024
0.0980482
0.373739
0.0448354
0.279681
0.385821
0.0849296
0.229395
0.152268
0.493932
0.519611
0.0764025
0.181926
0.175958
0.12147
0.0037067
0.0479235
0.0547017
0.0048322
0.079136
0.214816
0.99292
1.81903
1.77735
0.746403
0.336834
0.424241
0.275521
0.338343
0.554275
0.0518498
0.0650488
0.0715973
0.281586
0.636513
0.102334
1.13952
0.0035039
0.528455
0.758261
0.363835
0.314787
0.573088
0.185061
0.0568914
0.10539
0
0
0.501704
1.56814
2.34776
1.09534
0.873958
0.449912
0.601311
0.498006
0.859178
0.472176
0.204215
0.689416
0.151718
0.20281
0.144362
0.0771206
0.452785
0.460934
0.308722
0.148134
0.23538
0.296103
0.536924
0.240821
0.0678815
0.0764808
0.611659
0.80637
0.735247
0.326478
0.164119
0.736317
1.00678
0.0004472
0.360356
0.374674
0.431604
0.496589
0.415279
0.247185
0.0667668
0.211787
0.588974
0.935193
0.549944
0.215254
0.415405
0.137118
0.274653
0.239152
0.10134
0.305773
0.186865
0.200409
0.800578
0.0197222
0.504294
0.0967089
0.329657
0.604998
0.161007
0.0872526
0.537853
0.615383
1.34692
2.87881
0.868305
1.85631
1.54688
1.46397
1.06671
0.851349
0.992646
0.871063
0.033151
1.65557
1.25773
3.55573
1.30153
0.113565
0.67994
0.0138835
0.439786
0.888109
0.76204
0.39271
0.993599
0.0508952
0.24081
0.287301
0.225193
0.0298635
0
0.525045
0.19161
0.671946
0.569276
0.348522
0.171301
0.0623878
0.295041
0.193554
0.431154
0.0882677
0.579745
0.574021
0.186667
0.636871
0.346552
0.0144763
0.666536
0.0643346
0.616678
0.594452
0.179232
0.229023
0.209026
0.156096
0.411226
0.0960992
0.547325
0.144065
0.102658
0.033002
2.83314
3.56844
1.9443
0.515676
3.67335
0.31013
0.907565
0.63318
0.600991
0.78335
0.653456
1.14657
1.2475
0.549151
0.462109
0.170994
0.316163
0.105481
0.023014
0.129639
0.130788
0.0261199
0.129275
0.443917
0.210041
0.12996
1.22395
1.43425
0.56833
0.4053
0.0813306
0.233594
1.08461
2.30118
3.79103
0.917135
0.568519
0.173251
0.0852593
0.316864
0.29463
0.254534
0.73465
0.920328
0.846546
1.36301
0.296161
0.516863
0.0104216
0.0978943
0.823492
0.858995
1.31023
0.0392501
0.189513
0.593264
0.83304
0.158635
0.780475
0.197917
0.0370602
0.20667
0.0961162
0.111542
0.585171
0.298477
0.364951
0.225542
0.0375006
0.0280181
0
0.235024
0.01768
0
0.469682
0.320526
0.0420494
0.657575
0.0033364
0.401174
0.196195
0.116016
0.0255261
0
0.0904902
0.175178
0.029801

## Sheet: Fig. 4 G
Absolute length fluctuations
RickA-spread	Sca2-spread
96.3437	8.00374
24.9425	13.5246
17.5186	4.00635
15.6981	5.05785
32.9869	2.18127
44.5666	15.6777
15.0797	3.81781
27.7642	1.62352
46.4424	12.4529
15.5535	4.40838

## Sheet: Fig. 5 A
Survival over time (0 = alive; 1 = succumbed)
Days Post Infection	WT	rickA::Tn
0
3
4
5
6
7		1
10	1
10	1
10	1	1
12		1
14	1	1
21	1	1
26	1
28	1	1
33	1
35	0	0
35	0	0
35	0	0
35		0
35		0

[truncated: 18 more sheets: Fig. 5 B, Fig. 5 C, Fig. 6 A, Fig. 6 B, Fig. 6 C, Fig. 6 D, Fig. 6 E, Fig. 7 A, Fig. 7 B, Fig. 7 C, Fig. 7 D, Fig. 7 E, Fig. 7 G, Fig. 7 H, Fig. 7 I, Fig. 7 J, Fig. 7 K, Fig. 8 A]
